# Supplementary material for: Water Transport and Ion Diffusion Investigation of an Amphotericin B-Based Channel Applied to Forward Osmosis: A Simulation Study
Source: Membranes (Basel). 2021 Aug 24;11(9):646. doi: 10.3390/membranes11090646 (PMC8467697; doi:10.3390/membranes11090646)
Supplement: Supplementary file 1 [file membranes-11-00646-s001.zip]

Archive with 1 entries (1 files):
- membranes-1268296-supplementary.pdf
